# Supplementary material for: Active Poly(o-phenylenediamine)-Intercalated Layered δ-MnO2 Cathode for High-Performance Aqueous Zinc-Ion Batteries
Source: Polymers (Basel). 2025 Apr 8;17(8):1003. doi: 10.3390/polym17081003 (PMC12030697; doi:10.3390/polym17081003)
Supplement: Supplementary file 1 [file polymers-17-01003-s001.zip]

Archive with 1 entries (1 files):
- polymers-3543478-supplementary.pdf
